# Supplementary material for: Estimating dewatering in an underground mine by using a 3D finite element model
Source: PLoS One. 2020 Oct 29;15(10):e0239682. doi: 10.1371/journal.pone.0239682 (PMC7595377; doi:10.1371/journal.pone.0239682)
Supplement: S1 File — (XLS) [file pone.0239682.s001.xls]

## Sheet: Location
ID	Name	X(m)	Y(m)	Well Depth(m)
1	PW01	332586	8.81732e+06	310.2
2	PW02	332755	8.81744e+06	251.51
3	PW03	332260	8.8172e+06	325
4	OB01	332468	8.81767e+06	110.39
5	OB02	332523	8.8175e+06	300.2
6	OB03	332063	8.81714e+06	330.19
7	OB04	331490	8.81694e+06	150.56
8	OB05	333046	8.81751e+06	300.05
9	OB06	333191	8.81761e+06	110.03
10	OB10	332822	8.81667e+06	150.95
11	OB11	332807	8.81629e+06	102.25
12	OB13	330946	8.81764e+06	100.25
13	OB14	331762	8.81741e+06	100.42
14	OB15	330484	8.81768e+06	150
15	OB15-S	330484	8.81768e+06	50
16	TB01	332595	8.81728e+06	400.07
17	TB02	332857	8.81744e+06	344.13
18	TB03	332254	8.8172e+06	324.75
19	GM10	332710	8.81725e+06	450.2
20	GM11	332476	8.81733e+06	330.51
21	GM08B	332547	8.81721e+06	602
22	GM09	332444	8.81711e+06	658
23	MM45	332779	8.81721e+06	346
24	MM63	332736	8.81731e+06	442
25	MM57	332516	8.81701e+06	612
26	DW10	331834	8.81694e+06	281.05
27	DW11_S	332027	8.81699e+06	50
28	DW11_D	332027	8.81699e+06	150

## Sheet: Pumpage_Drawdown
			Pumpage rates (m3/d)			Drawdwon (m)
ID	t(days)	Prep(mm/d)	Qw1	Qw2	Qw3	PW01	PW02	PW03	OB01	OB02	OB03	OB04	OB05	OB06	OB10	OB11	OB13	OB14	OB15-1	TB01	TB02	TB03	GM10	GM11	GM08B	GM09	MM45	MM63	MM57	DW11_S	DW10	OB15	DW11_D
1	0.000695	1.986	1370.4	3532.32	3187.44	-0.06	-0.06	-0.03	-0.01	-0.04	0.07	-0.01	0.01	-0.08	-0.01	-0.02	0.04	0.06	-0.04	-0.03	0.04	-0.08	0.1	0.06	0	0	-0.03	0.19	-0.01	-0.01	-0.2	-0.1	0.03
2	0.001389	1.986	1370.4	3532.32	3022.8	10.47	6.02	10.25	-0.01	-0.04	0.02	-0.01	0.01	-0.08	-0.01	-0.02	0.04	0.13	-0.04	-0.01	0.06	0.99	0.1	0.07	0.02	0.03	-0.03	0.18	0	-0.01	-0.2	-0.1	0.03
3	0.002084	1.986	1370.4	3532.32	3022.8	20.7	7.58	11.85	-0.01	-0.04	0.05	-0.01	0.01	-0.08	-0.01	-0.02	0.04	0.18	-0.04	0.04	0.07	1.02	0.1	0.1	0.02	0.03	-0.03	0.18	0.03	-0.01	-0.2	-0.1	0.03
4	0.002778	1.986	1370.4	3532.32	3022.8	26.59	8.59	12.65	-0.01	-0.04	0.03	-0.01	0.01	-0.08	-0.01	-0.02	0.04	0.25	-0.04	0.08	0.09	1.07	0.11	0.12	0.03	0.02	-0.03	0.18	0.04	-0.01	-0.2	-0.1	0.03
5	0.004167	1.986	1370.4	3532.32	3022.8	31.14	9.04	13.7	-0.01	-0.04	0	-0.01	0.02	-0.07	-0.01	-0.02	0.04	0.31	-0.04	0.11	0.11	1.09	0.12	0.14	0.03	0.04	-0.03	0.18	0.06	-0.01	-0.2	-0.1	0.03
6	0.005556	1.986	1370.4	3532.32	3022.8	36.53	10.12	15.93	-0.01	-0.04	-0.09	-0.01	0.03	-0.07	-0.01	-0.02	0.04	0.37	-0.04	0.14	0.17	1.22	0.13	0.16	0.03	0.01	-0.02	0.17	0.12	-0.01	-0.2	-0.1	0.03
7	0.006945	1.986	1370.4	3532.32	3022.8	39.05	10.99	17.25	-0.01	-0.04	0.05	-0.01	0.03	-0.07	-0.01	-0.02	0.05	0.45	-0.04	0.18	0.38	1.45	0.16	0.2	0.03	0.01	-0.02	0.17	0.17	-0.01	-0.2	-0.1	0.03
8	0.010417	1.986	1370.4	3532.32	3022.8	41.57	11.64	18.37	0	-0.03	0.06	-0.01	0.03	-0.07	-0.01	-0.02	0.05	0.54	-0.04	0.24	0.69	1.65	0.18	0.24	0.03	0.02	-0.01	0.17	0.19	-0.01	-0.2	-0.1	0.03
9	0.013889	1.986	1370.4	3532.32	3022.8	43.13	13.22	19.53	0	-0.02	0.03	-0.01	0.03	-0.07	-0.01	-0.02	0.05	0.6	-0.04	0.42	1.79	2.25	0.2	0.38	0.04	0.03	-0.01	0.17	0.23	-0.01	-0.2	-0.1	0.03
10	0.017361	1.986	1370.4	3532.32	3022.8	43.86	14.39	21.11	0	-0.02	0.02	-0.01	0.03	-0.07	-0.01	-0.02	0.05	0.66	-0.04	0.59	2.62	2.97	0.21	0.54	0.04	0	0	0.17	0.27	-0.01	-0.2	-0.1	0.03
11	0.020834	1.986	1370.4	3532.32	3022.8	44.31	15.33	22.36	0.01	-0.02	0.08	-0.01	0.03	-0.07	-0.01	-0.02	0.05	0.74	-0.04	0.76	3.6	3.46	0.22	0.68	0.04	0.02	0	0.17	0.28	-0.01	-0.18	-0.1	0.03
12	0.027778	1.986	1370.4	3532.32	2863.2	44.63	16.23	23.48	0.01	-0.01	0.08	-0.01	0.04	-0.07	-0.01	-0.02	0.05	0.76	-0.04	0.93	4.82	3.96	0.23	0.83	0.05	0.03	0.01	0.17	0.3	-0.01	-0.16	-0.1	0.03
13	0.034723	1.986	1370.4	3532.32	2863.2	45.47	17.76	25.59	0.02	-0.01	0.1	0	0.06	-0.07	-0.01	-0.01	0.05	0.79	-0.04	1.29	6.83	4.97	0.26	1.12	0.06	0.04	0.03	0.17	0.31	-0.01	-0.18	-0.09	0.03
14	0.041667	1.986	1370.4	3532.32	2863.2	45.84	18.79	26.35	0.02	-0.01	0.12	0	0.07	-0.07	-0.01	-0.01	0.05	0.8	-0.04	1.67	9.46	5.72	0.29	1.69	0.08	0.03	0.04	0.17	0.29	0	-0.18	-0.09	0.03
15	0.055556	1.986	1370.4	3532.32	2800.8	46.27	20.2	27.11	0.03	-0.01	0.13	0	0.09	-0.07	-0.01	-0.01	0.05	0.82	-0.04	2.04	11.81	6.36	0.31	1.73	0.1	0.02	0.07	0.17	0.28	0	-0.18	-0.09	0.03
16	0.069445	1.986	1370.4	3532.32	2800.8	47.03	22.12	28.97	0.04	0	0.13	0	0.12	-0.07	-0.01	-0.01	0.05	0.83	-0.04	2.71	14.08	7.52	0.32	2.33	0.14	0.03	0.11	0.17	0.31	0.01	-0.23	-0.09	0.03
17	0.083334	1.986	1370.4	3532.32	2800.8	47.9	23.55	30.57	0.04	0	0.14	0.01	0.15	-0.07	-0.01	-0.01	0.05	0.86	-0.04	3.37	15.89	8.57	0.34	2.89	0.18	0.03	0.14	0.17	0.29	0	-0.26	-0.09	0.03
18	0.104167	1.986	1370.4	3532.32	2800.8	48.38	25.1	31.3	0.05	0	0.14	0.01	0.18	-0.07	-0.01	-0.01	0.05	0.88	-0.04	3.99	17.24	9.23	0.43	3.46	0.21	0.01	0.19	0.17	0.07	0	-0.23	-0.1	0.03
19	0.125	1.986	1370.4	3532.32	2769.84	49.09	26.43	32.34	0.06	0.01	0.15	0.01	0.22	-0.07	-0.01	-0.02	0.05	0.93	-0.04	4.84	19.6	10.31	0.51	4.13	0.2	-0.05	0.29	0.17	0.05	0	-0.26	-0.1	0.04
20	0.145834	1.986	1370.4	3532.32	2769.84	49.67	27.54	33.12	0.06	0.01	0.17	0.01	0.26	-0.07	-0.01	-0.02	0.05	0.93	-0.04	5.63	20.66	11.26	0.63	4.83	0.21	-0.04	0.3	0.17	0.02	0	-0.22	-0.12	0.05
21	0.166667	1.986	1370.4	3532.32	2769.84	49.89	28.36	33.8	0.07	0.02	0.18	0.01	0.28	-0.07	-0.01	-0.02	0.04	0.92	-0.04	6.21	21.82	11.97	0.76	5.39	0.22	-0.06	0.34	0.17	-0.01	0	-0.22	-0.11	0.07
22	0.208334	1.986	1370.4	3532.32	2769.84	50.25	29.22	35.33	0.07	0.03	0.2	0.01	0.34	-0.07	-0.02	-0.03	0.04	0.9	-0.04	6.77	22.73	12.47	0.82	5.97	0.23	-0.03	0.37	0.16	0	0	-0.12	-0.12	0.08
23	0.25	1.986	1370.4	3532.32	2708.64	50.92	30.6	36.09	0.08	0.05	0.33	0.02	0.35	-0.07	-0.02	-0.03	0.03	0.87	-0.04	7.71	24.77	13.63	1.11	6.99	0.25	-0.05	0.44	0.16	0	0	-0.09	-0.12	0.09
24	0.291667	1.986	1370.4	3532.32	2708.64	51.45	31.62	35.66	0.09	0.06	0.34	0.01	0.39	-0.07	-0.02	-0.03	0.02	0.86	-0.05	8.54	25.81	14.46	1.39	7.91	0.26	-0.05	0.52	0.15	0.02	0	-0.02	-0.14	0.11
25	0.333334	1.986	1370.4	3532.32	2708.64	51.85	32.52	36.45	0.1	0.08	0.42	0	0.41	-0.07	-0.03	-0.05	-0.01	0.85	-0.05	9.17	26.7	15.15	1.56	8.65	0.26	-0.04	0.56	0.15	0.11	0.01	-0.06	-0.13	0.13
26	0.375	1.986	1370.4	3532.32	2708.64	52.15	33.25	36.82	0.1	0.11	0.46	-0.01	0.43	-0.07	-0.05	-0.07	-0.02	0.88	-0.05	9.73	27.4	15.72	1.83	9.3	0.28	-0.04	0.57	0.15	0.1	0	-0.1	-0.14	0.16
27	0.416667	1.986	1350	3532.32	2708.64	52.5	33.87	37.4	0.1	0.14	0.53	-0.02	0.47	-0.07	-0.04	-0.06	-0.03	0.89	-0.05	10.24	28.16	16.34	1.94	9.91	0.29	-0.05	0.6	0.15	0.12	0	-0.05	-0.14	0.2
28	0.458334	1.986	1350	3532.32	2708.64	52.76	34.42	37.69	0.11	0.17	0.6	-0.03	0.5	-0.07	-0.03	-0.04	-0.02	0.87	-0.05	10.64	28.61	16.77	2.07	10.38	0.28	-0.04	0.62	0.15	0.11	0	0.2	-0.14	0.26
29	0.5	1.986	1350	3532.32	2708.64	52.98	34.9	37.69	0.12	0.19	0.67	-0.02	0.58	-0.07	-0.02	-0.04	0	0.86	-0.03	11.01	29.2	17.17	2.13	10.84	0.34	0	0.62	0.15	0.14	0	0.36	-0.11	0.32
30	0.583334	1.986	1350	3532.32	2708.64	53.22	35.22	38.06	0.13	0.22	0.92	-0.01	0.63	-0.07	-0.01	-0.03	-0.03	0.87	-0.04	11.34	29.51	17.57	2.26	11.24	0.31	0	0.64	0.15	0.25	0.01	0.21	-0.1	0.39
31	0.666667	1.986	1350	3532.32	2708.64	53.61	35.96	38.97	0.14	0.32	0.97	0	0.69	-0.07	0	-0.02	-0.02	0.86	-0.03	11.91	30.14	18.22	2.36	11.93	0.35	0.03	0.68	0.15	0.37	0	0.4	-0.09	0.43
32	0.75	1.986	1350	3532.32	2708.64	53.96	36.38	39.41	0.14	0.35	1.01	0.03	0.8	-0.07	-0.01	-0.02	-0.01	0.85	-0.03	12.33	30.56	18.81	2.42	12.52	0.37	0.05	0.77	0.16	0.38	0.01	0.67	-0.1	0.5
33	0.833334	1.986	1350	3532.32	2708.64	54.2	36.75	39.75	0.15	0.37	1.16	0.02	0.9	-0.07	-0.01	-0.02	0.03	0.83	-0.03	12.78	30.94	19.05	2.51	13.1	0.38	0.03	0.8	0.16	0.41	0	0.58	-0.12	0.64
34	0.916667	1.986	1350	3532.32	2708.64	54.51	36.99	40.33	0.14	0.39	1.22	0.03	0.94	-0.07	-0.02	-0.03	0.02	0.79	-0.04	12.94	31.24	19.53	2.69	13.33	0.42	0.04	0.82	0.16	0.43	0.02	0.32	-0.11	0.77
35	1	1.986	1350	3532.32	2708.64	54.56	37.22	40.43	0.14	0.39	1.44	0.03	1.02	-0.07	-0.01	-0.02	0.01	0.79	-0.04	13.08	31.42	19.89	2.75	13.54	0.4	0.09	0.84	0.16	0.47	0.01	0.12	-0.13	0.92
36	1.08333	1.986	1350	3532.32	2708.64	54.85	37.41	40.57	0.15	0.4	1.58	0.03	1.13	-0.06	-0.01	-0.03	0	0.8	-0.04	13.33	31.63	19.88	2.78	13.84	0.41	0.03	0.86	0.16	0.54	0.01	0.6	-0.13	1.05
37	1.16667	1.986	1350	3532.32	2739.12	55.2	37.57	40.85	0.15	0.41	1.7	0.05	1.26	-0.04	0	-0.02	0.01	0.81	-0.04	13.53	31.74	20.18	2.84	14.11	0.35	0.03	0.9	0.17	0.54	0.01	1.1	-0.12	1.17
38	1.25	1.986	1350	3532.32	2739.12	55.5	37.71	39.6	0.15	0.41	2.02	0.06	1.35	-0.04	-0.02	-0.04	0.02	0.84	-0.03	13.6	31.83	19.98	2.86	14.24	0.36	0.05	0.94	0.17	0.62	0.01	1.26	-0.11	1.39
39	1.33333	1.986	1350	3532.32	2739.12	55.78	37.83	40.8	0.14	0.4	2.13	0.06	1.42	-0.04	-0.03	-0.06	0	0.93	-0.04	13.7	31.91	20.4	2.79	14.37	0.4	0.06	0.98	0.17	0.6	0.03	1.47	-0.14	1.51
40	1.41667	1.986	1350	3532.32	2739.12	56.09	37.93	40.96	0.14	0.42	2.25	0.05	1.49	-0.04	-0.04	-0.07	-0.02	0.89	-0.04	13.77	31.99	20.64	2.85	14.47	0.37	0.04	1	0.17	0.66	0.02	1.19	-0.15	1.63
41	1.5	1.986	1310.16	3532.32	2739.12	56.44	38.08	41.15	0.15	0.44	2.41	0.04	1.56	-0.03	-0.02	-0.04	-0.01	0.89	-0.04	13.87	32.06	20.76	2.87	14.6	0.36	0.02	1.04	0.18	0.76	0.04	1.17	-0.16	1.8
42	1.66667	1.986	1310.16	3532.32	2739.12	56.8	38.2	41.27	0.15	0.49	2.57	0.04	1.64	-0.11	0	-0.02	0	0.87	-0.05	13.98	32.16	20.97	2.9	14.74	0.44	0.08	1.08	0.25	0.69	0.05	1.48	-0.14	1.95
43	1.83333	1.986	1310.16	3532.32	2739.12	57.13	38.43	41.17	0.16	0.5	2.78	0.03	1.86	-0.17	-0.01	-0.02	0.02	0.87	-0.05	14.24	32.37	21.09	2.94	14.96	0.48	0.1	1.14	0.3	0.74	0.06	1.61	-0.11	2.12
44	2	1.986	1310.16	3532.32	2708.64	57.41	38.55	41.15	0.16	0.53	3.03	0.04	2.04	-0.27	-0.02	-0.03	0.01	0.83	-0.05	14.32	32.42	21.12	2.96	15.06	0.54	0.06	1.2	0.33	0.78	0.07	1.99	-0.02	2.33
45	2.5	1.986	1310.16	3532.32	2708.64	57.56	38.63	41.47	0.56	0.53	3.31	0.09	2.2	-0.31	0.06	-0.01	0.01	0.8	-0.06	14.39	32.51	21.27	2.83	15.19	0.53	0.09	1.27	0.36	0.95	0.11	1.99	-0.03	2.49
46	3	1.986	1232.4	3532.32	2708.64	57.7	38.87	42.77	0.56	0.61	4.12	0.05	2.69	-0.21	-0.03	-0.01	0.02	0.76	-0.07	14.68	32.65	21.75	2.9	15.51	0.59	0.13	1.46	0.51	0.95	0.07	2.2	-0.04	2.76
47	3.5	1.986	1232.4	3532.32	2708.64	57.88	39.13	43.65	0.55	0.63	4.87	0.04	3.08	-0.14	-0.07	-0.01	0.03	0.67	-0.07	14.97	32.74	22.18	3.03	15.73	0.68	0.26	1.65	0.65	0.97	0.11	1.37	-0.05	2.97
48	4	1.986	1232.4	3532.32	2708.64	58.38	39.39	43.99	0.57	0.68	5.57	0.02	3.41	-0.09	0.01	-0.03	-0.01	0.89	-0.08	15.13	32.92	22.42	3	15.91	0.75	0.32	1.82	0.83	1.13	0.03	1.35	-0.11	3.19
49	4.5	1.986	1232.4	3532.32	2708.64	58.43	39.63	44.33	0.59	0.71	6.13	0.22	3.75	-0.04	-0.04	0.07	0.02	0.84	-0.07	15.29	33.06	22.61	3.03	16.08	0.91	0.36	1.97	1	1.14	0.01	0.36	0.01	3.41
50	5	6.75	1232.4	3532.32	2708.64	58.45	39.75	45.23	0.6	0.75	6.64	0.23	4.15	0	0.02	0.04	0.01	0.8	-0.06	15.5	33.25	22.85	3.09	16.14	0.96	0.42	2.17	1.22	1.41	0.06	0.25	0	3.65
51	5.5	6.75	1232.4	3532.32	2708.64	58.53	40.02	45.87	0.6	0.72	7.09	0.28	4.28	0.07	0.04	0.01	0	0.7	-0.05	15.58	33.29	23.08	3.12	16.16	0.91	0.48	2.29	1.34	1.15	0.06	0.94	-0.01	3.85
52	6	6.75	1232.4	3532.32	2708.64	58.55	40.23	46.03	0.63	0.74	7.56	0.3	4.52	0.12	0.04	-0.02	-0.01	0.77	-0.03	15.72	33.45	23.32	3.15	16.4	1.01	0.51	2.4	1.53	1.26	0.08	0.75	-0.02	4.04
53	6.5	6.75	1232.4	3532.32	2708.64	58.76	40.47	46.41	0.63	0.75	7.94	0.34	4.7	0.12	0.05	0.01	0.01	0.86	-0.03	15.91	33.56	23.51	3.35	16.51	1.17	0.6	2.56	1.7	1.36	0.16	1.44	0.02	4.27
54	7	22.28	1232.4	3532.32	2708.64	58.83	40.74	46.61	0.65	0.82	8.4	0.35	4.9	0.12	0.04	0.01	0	0.8	-0.04	15.93	33.76	23.77	3.54	16.6	1.21	0.64	2.63	1.89	1.26	0.11	1.45	0.01	4.43
55	7.5	22.28	1232.4	3532.32	2708.64	58.91	40.99	46.67	0.66	0.86	8.85	0.35	5.1	0.16	0.05	0.01	-0.01	0.63	-0.04	16.08	33.98	23.92	3.66	16.75	1.27	0.7	2.7	2.05	1.31	0.07	1.88	0	4.68
56	8	0	1232.4	3532.32	2708.64	59.02	41.27	46.62	0.69	0.91	9.4	0.4	5.3	0.2	0.05	0	-0.04	0.72	-0.04	16.22	34.17	23.99	3.8	16.77	1.15	0.75	2.78	2.15	1.41	0.1	2.25	0.02	4.88
57	8.5	0	1232.4	3532.32	2708.64	59.11	41.43	46.73	0.67	0.93	9.89	0.45	5.4	0.27	0.06	0.02	0.01	0.63	-0.01	16.34	34.29	24.1	3.82	16.9	1.39	0.79	2.87	2.26	1.38	0.03	2.37	0.03	5.03
58	9	0	1232.4	3532.32	2708.64	59.21	41.55	46.81	0.67	0.95	10.47	0.49	5.56	0.31	0.07	0.02	-0.02	0.83	-0.02	16.42	34.64	24.14	3.82	16.98	1.42	0.84	2.97	2.36	1.39	0.06	2.12	-0.1	5.2
59	9.5	0	1232.4	3532.32	2708.64	59.3	41.64	46.96	0.64	0.96	10.67	0.52	5.66	0.35	0.08	0.03	0.03	0.76	-0.02	16.44	34.74	24.17	3.78	16.97	1.42	0.72	3.07	2.53	1.44	0.07	2.16	-0.01	5.36
60	10	9.42	1232.4	3532.32	2708.64	59.32	41.93	46.14	0.66	0.95	11.25	0.55	5.77	0.37	0.09	0.04	0.04	0.84	-0.06	16.45	34.86	24.21	3.7	16.99	1.49	0.58	3.21	2.6	1.44	0.11	2.18	0.04	5.51
61	10.5	9.42	1232.4	3532.32	2708.64	59.28	42.02	46.23	0.69	0.99	12.06	0.54	5.96	0.44	0.09	0.04	0.06	0.86	-0.07	16.47	34.94	24.24	3.73	16.96	1.66	0.84	3.24	2.71	1.44	0.09	2.22	0.08	5.7
62	11	5.35	1232.4	3532.32	2708.64	59.29	42.14	46.47	0.69	1.04	12.52	0.57	6	0.5	0.1	0.03	0.11	0.77	-0.07	16.57	35	24.29	3.84	17.03	1.57	0.97	3.37	2.92	1.45	0.03	1.9	0.14	5.86
63	11.5	5.35	1232.4	3532.32	2708.64	59.33	42.31	46.75	0.63	1.06	13.01	0.61	6.1	0.36	0.1	0.03	0.18	0.67	-0.07	16.62	35.12	24.41	3.82	17.01	1.71	0.78	3.4	2.95	1.53	0	1.81	0.21	5.98
64	12	2.67	1232.4	3532.32	2708.64	59.35	42.44	46.94	0.59	0.92	13.47	0.65	6.19	0.41	0.11	0.04	0.19	0.68	-0.08	16.63	35.19	24.46	3.75	17.08	1.71	1.06	3.53	2.98	1.47	0.11	0.65	0.17	6.09
65	12.5	2.67	1232.4	3532.32	2708.64	59.3	42.6	47.25	0.62	0.95	13.93	0.7	6.27	0.45	0.12	0.06	0.2	0.63	-0.09	16.67	35.28	24.82	3.62	17.16	1.81	1.09	3.53	3.08	1.53	0.09	1.18	0.15	6.25
66	13	0	1232.4	3532.32	2708.64	59.45	42.74	47.73	0.6	0.99	14.37	0.72	6.32	0.46	0.13	0.05	0.21	0.69	-0.1	16.7	35.34	24.9	3.63	17.23	1.86	1.1	3.66	3.18	1.54	0.06	1.5	0.17	6.41
67	13.5	0	1232.4	3532.32	2708.64	59.62	42.9	47.89	0.47	1.03	14.76	0.75	6.44	0.5	0.14	0.06	0.22	0.74	-0.1	16.93	35.43	24.92	3.75	17.27	1.95	1.12	3.65	3.28	1.66	0.06	1.77	0.2	6.58
68	14	0	1232.4	3532.32	2559.36	59.75	43	48.05	0.46	1.02	15.18	0.75	6.47	0.52	0.14	0.06	0.22	0.74	-0.11	17.01	35.51	24.97	3.71	17.29	1.96	0.95	3.81	3.37	1.63	0.07	1.35	0.15	6.7
69	14.5	0	1232.4	3532.32	2559.36	59.91	43.09	48.25	0.45	1.03	15.65	0.78	6.55	0.55	0.14	0.06	0.23	0.68	-0.11	17.05	35.37	25.04	3.74	17.32	2.07	1.17	3.87	3.46	1.88	0.11	0.92	0.14	6.84
70	15	0	1232.4	3532.32	2559.36	60	43.14	48.43	0.44	1.07	15.97	0.77	6.59	0.53	0.15	0.04	0.23	0.72	-0.11	17.15	35.64	25.09	3.77	17.37	2.18	1.18	3.92	3.54	1.63	0	1.09	0.14	6.99
71	15.5	0	1232.4	3532.32	2559.36	60.13	43.25	48.67	0.39	1.06	16.39	0.83	6.67	0.59	0.14	0.06	0.23	0.67	-0.11	17.04	35.64	25.19	3.81	17.42	2.04	1.21	3.79	3.52	1.58	0	0.52	0.14	7.16
72	16	13.5	1232.4	3532.32	2559.36	60.22	43.35	49.07	0.41	1.05	16.69	0.87	6.68	0.61	0.14	0.06	0.22	0.83	-0.1	17.15	35.78	25.3	3.72	17.56	2.08	1.27	4.02	3.69	1.63	0.08	1.99	0.15	7.29
73	16.5	13.5	1232.4	3532.32	2559.36	60.28	43.48	49.55	0.42	1.05	17.07	0.91	6.8	0.37	0.17	0.09	0.28	0.74	-0.16	17.17	35.85	25.47	3.82	17.51	2.24	1.3	3.94	3.72	1.67	0.01	1.86	0.34	7.42
74	17	0	1232.4	3532.32	2559.36	60.32	43.57	49.66	0.44	1.04	17.36	0.9	6.91	0.36	0.17	0.09	0.28	0.82	-0.17	17.22	35.92	25.55	3.83	17.57	2.12	1.31	4.11	3.77	1.67	0	3.03	0.3	7.51
75	17.5	0	1232.4	3532.32	2559.36	60.42	43.67	49.97	0.42	1.07	17.68	0.95	6.9	0.37	0.17	0.08	0.27	0.8	-0.19	17.24	35.95	25.69	3.82	17.66	2.26	1.36	4.07	3.8	1.75	0.11	3.08	0.3	7.6
76	18	7	1232.4	3532.32	2559.36	60.54	43.79	50.27	0.45	1.09	18.11	0.93	6.9	0.39	0.18	0.1	0.27	0.8	-0.18	17.3	35.98	25.79	3.79	17.78	2.33	1.38	4.15	3.79	1.73	0.05	3.48	0.29	7.7
77	18.5	7	1232.4	3532.32	2559.36	60.66	43.9	50.4	0.46	1.12	18.32	1	6.96	0.41	0.2	0.1	0.28	0.69	-0.17	17.33	36.12	25.96	3.84	17.76	2.32	1.43	4.19	3.91	1.75	0.07	2.96	0.28	7.78
78	19	7	1232.4	3532.32	2559.36	60.7	43.98	50.57	0.46	1.11	18.45	1.01	6.98	0.43	0.2	0.09	0.31	0.9	-0.17	17.38	36.16	26	3.82	17.84	2.4	1.42	4.24	3.99	1.81	0.11	2.92	0.28	7.89
79	19.5	7	1232.4	3532.32	2559.36	60.83	44.1	51.02	0.47	1.1	18.95	1.05	7.04	0.42	0.19	0.09	0.33	0.9	-0.17	17.41	36.27	26.11	3.86	17.89	2.37	1.39	4.24	4.01	1.77	0.01	2.52	0.27	8
80	20	29.54	1232.4	3532.32	2559.36	60.9	44.23	51.02	0.48	1.18	19.22	1.05	7.1	0.43	0.2	0.1	0.34	0.8	-0.15	17.48	36.34	26.19	3.88	17.96	2.33	1.4	4.3	4.16	2.01	0.07	2.36	0.28	8.12
81	20.5	29.54	1232.4	3532.32	2708.64	61.01	44.33	51.23	0.49	1.14	19.48	1.09	7.13	0.44	0.21	0.1	0.35	0.77	-0.14	17.53	36.37	26.32	3.89	18.01	2.39	1.59	4.35	4.08	1.93	0.06	2.5	0.29	8.24
82	21	1.15	1232.4	3532.32	2708.64	61.1	44.42	51.8	0.47	1.16	19.7	1.11	7.17	0.44	0.21	0.1	0.37	0.78	-0.17	17.59	36.49	26.39	3.9	18.05	2.52	1.67	4.39	4.12	1.89	0.01	2.39	0.26	8.31
83	21.5	1.15	1232.4	3532.32	2708.64	61.15	44.41	52.37	0.48	1.16	20.12	1.14	7.21	0.44	0.22	0.11	0.39	0.77	-0.18	17.62	36.61	26.73	3.94	18.08	2.6	1.65	4.43	4.18	1.95	-0.03	2.7	0.23	8.43
84	22	0	1232.4	3532.32	2708.64	61.18	44.42	52.89	0.49	1.17	20.61	1.16	7.23	0.46	0.22	0.11	0.4	0.74	-0.18	17.65	36.67	26.89	3.96	18.08	2.65	1.67	4.45	4.25	2.03	-0.12	2.49	0.12	8.49
85	22.5	0	1232.4	3532.32	2708.64	61.2	44.38	54.19	0.5	1.19	20.57	1.19	7.31	0.47	0.23	0.11	0.37	0.72	-0.18	17.73	36.78	26.94	3.97	18.09	2.69	1.67	4.5	4.24	2.04	-0.12	2.67	0.2	8.53
86	23	2.04	1232.4	3532.32	2708.64	61.2	44.45	54.42	0.49	1.22	20.65	1.2	7.31	0.43	0.23	0.11	0.36	0.68	-0.18	17.76	36.84	27.04	3.97	18.12	2.72	1.68	4.53	4.27	2.01	-0.16	2.35	0.21	8.57
87	23.5	2.04	1232.4	3532.32	2708.64	61.18	44.48	54.72	0.5	1.17	21.13	1.24	7.38	0.43	0.23	0.11	0.36	0.66	-0.17	17.78	36.95	27.1	3.99	18.14	2.75	1.68	4.56	4.32	2.07	-0.18	2.39	0.15	8.55
88	24	0	1232.4	3532.32	2708.64	61.16	44.52	55.04	0.47	1.19	21.24	1.26	7.42	0.45	0.24	0.12	0.31	0.68	-0.16	17.81	37.01	27.22	4	18.13	2.79	1.72	4.59	4.36	2.19	-0.2	2.83	0.21	8.64
89	24.5	0	1232.4	3532.32	2708.64	61.2	44.63	55.43	0.47	1.17	21.46	1.29	7.44	0.47	0.24	0.13	0.27	0.73	-0.15	17.89	37.01	27.3	3.99	18.17	2.8	1.74	4.64	4.4	2.15	-0.2	2.88	0.26	8.69
90	25	14.77	1232.4	3532.32	2708.64	61.18	44.73	55.98	0.48	1.17	21.59	1.3	7.46	0.48	0.23	0.13	0.31	0.71	-0.15	17.94	37.07	27.32	4.01	18.22	2.75	1.81	4.68	4.44	2.15	-0.19	2.88	0.25	8.82
91	25.5	14.77	1232.4	3532.32	2708.64	61.16	44.87	56.26	0.42	1.16	21.9	1.32	7.52	0.48	0.24	0.12	0.21	0.71	-0.17	18.02	37.17	27.51	3.96	18.23	2.91	1.81	4.71	4.46	2.19	-0.15	3.3	0.37	8.88
92	26	0	1232.4	3532.32	2708.64	61.13	44.94	56.59	0.43	1.18	22.16	1.34	7.53	0.49	0.24	0.12	0.2	0.67	-0.18	18.07	37.2	27.73	3.97	18.24	2.98	1.83	4.74	4.49	2.22	-0.2	3.23	0.35	8.89
93	26.0007	0	1232.4	3532.32	2708.64	61.15	45.02	57.67	0.41	1.18	22.42	1.38	7.56	0.51	0.26	0.13	0.17	0.74	-0.17	18.13	37.31	27.73	3.94	18.26	2.94	1.81	4.83	4.57	2.25	-0.18	2.81	0.38	8.98
94	26.0014	0	1232.4	3532.32	2708.64	41.65	41.87	43.83	0.41	1.18	22.42	1.38	7.56	0.51	0.26	0.13	0.17	0.74	-0.17	18.11	37.29	27.57	3.94	18.26	2.96	1.81	4.83	4.57	2.26	-0.18	2.81	0.38	8.97
95	26.0021	0	1232.4	3532.32	2708.64	35.61	37.34	43.23	0.41	1.17	22.42	1.39	7.56	0.51	0.26	0.13	0.17	0.74	-0.17	18.02	37.27	27.36	3.94	18.26	2.96	1.81	4.83	4.57	2.26	-0.18	2.81	0.38	8.96
96	26.0028	0	1232.4	3532.32	2708.64	32.72	36.93	43	0.41	1.17	22.42	1.39	7.56	0.51	0.26	0.13	0.17	0.74	-0.17	18.01	37.26	27.19	3.93	18.25	2.96	1.81	4.83	4.57	2.26	-0.18	2.81	0.38	8.97
97	26.0042	0	1232.4	3532.32	2708.64	31.47	36.81	42.97	0.41	1.16	22.42	1.39	7.56	0.51	0.26	0.13	0.17	0.74	-0.17	17.99	37.25	27.1	3.93	18.25	2.96	1.81	4.84	4.57	2.26	-0.18	2.81	0.38	8.96
98	26.0056	0	1232.4	3532.32	2708.64	29.42	36.68	42.7	0.41	1.15	22.42	1.39	7.56	0.51	0.26	0.13	0.17	0.74	-0.17	17.95	37.22	27.03	3.93	18.24	2.96	1.81	4.84	4.57	2.26	-0.18	2.81	0.38	8.96
99	26.0069	0	0	0	0	28.3	36.57	42.42	0.41	1.15	22.42	1.39	7.56	0.51	0.26	0.13	0.17	0.74	-0.17	17.92	37.17	26.82	3.93	18.23	2.96	1.81	4.84	4.57	2.26	-0.18	2.81	0.38	8.96
100	26.0104	0	0	0	0	27.34	36.46	42.12	0.41	1.15	22.42	1.39	7.56	0.51	0.26	0.13	0.17	0.74	-0.17	17.88	37.15	26.73	3.92	18.22	2.96	1.81	4.84	4.57	2.26	-0.18	2.81	0.38	8.97
101	26.0139	0	0	0	0	26.73	36.28	41.57	0.41	1.15	22.41	1.39	7.56	0.51	0.26	0.13	0.17	0.74	-0.17	17.82	37.05	26.49	3.91	18.19	2.96	1.81	4.84	4.56	2.26	-0.18	2.81	0.38	8.98
102	26.0174	0	0	0	0	26.57	36.08	41.13	0.41	1.15	22.41	1.39	7.55	0.51	0.26	0.13	0.17	0.74	-0.17	17.79	36.92	26.29	3.91	18.16	2.96	1.8	4.84	4.57	2.26	-0.2	2.81	0.38	8.99
103	26.0208	0	0	0	0	26.46	35.91	40.7	0.41	1.15	22.41	1.39	7.55	0.51	0.26	0.13	0.17	0.74	-0.17	17.75	36.78	26.12	3.91	18.13	2.96	1.8	4.88	4.57	2.26	-0.18	2.81	0.38	9
104	26.0278	0	0	0	0	26.4	35.75	40.32	0.41	1.15	22.41	1.39	7.55	0.51	0.26	0.13	0.17	0.74	-0.17	17.7	36.63	25.97	3.91	18.09	2.96	1.8	4.84	4.57	2.27	-0.18	2.81	0.38	8.98
105	26.0347	0	0	0	0	26.31	35.46	39.67	0.41	1.15	22.44	1.39	7.55	0.51	0.26	0.13	0.17	0.74	-0.17	17.63	36.33	25.7	3.9	18.03	2.97	1.8	4.84	4.56	2.27	-0.17	2.81	0.38	8.98
106	26.0417	0	0	0	0	26.25	35.21	39.07	0.41	1.16	22.44	1.4	7.55	0.51	0.26	0.13	0.17	0.74	-0.17	17.55	36.01	25.47	3.89	17.96	2.97	1.8	4.83	4.57	2.27	-0.18	2.81	0.38	8.99
107	26.0556	0	0	0	0	26.1	34.96	38.52	0.41	1.16	22.44	1.4	7.55	0.51	0.26	0.13	0.17	0.74	-0.17	17.48	35.73	25.23	3.89	17.89	2.97	1.8	4.83	4.54	2.26	-0.18	2.81	0.38	8.98
108	26.0694	0	0	0	0	25.93	34.5	37.52	0.41	1.16	22.44	1.4	7.55	0.51	0.26	0.13	0.17	0.74	-0.17	17.36	35.08	24.83	3.88	17.77	2.98	1.8	4.83	4.52	2.25	-0.18	2.81	0.37	8.98
109	26.0833	0	0	0	0	25.81	34.08	36.61	0.41	1.16	22.44	1.4	7.54	0.51	0.26	0.13	0.17	0.74	-0.17	17.24	34.67	24.53	3.87	17.64	2.98	1.8	4.82	4.52	2.24	-0.18	2.82	0.37	8.97
110	26.1042	0	0	0	0	25.67	33.77	35.72	0.41	1.15	22.44	1.4	7.53	0.51	0.27	0.13	0.17	0.74	-0.17	17.11	34.22	24.17	3.87	17.52	2.98	1.8	4.82	4.52	2.24	-0.18	2.82	0.37	8.94
111	26.125	0	0	0	0	25.5	33.16	34.56	0.41	1.15	22.44	1.4	7.53	0.51	0.26	0.13	0.17	0.74	-0.17	16.93	33.78	23.68	3.86	17.34	2.99	1.8	4.82	4.52	2.26	-0.19	2.84	0.35	8.91
112	26.1458	0	0	0	0	25.28	32.69	33.45	0.41	1.15	22.44	1.4	7.51	0.51	0.26	0.12	0.16	0.74	-0.17	16.75	33.11	23.26	3.85	17.16	2.99	1.8	4.81	4.52	2.26	-0.19	2.84	0.35	8.88
113	26.1667	0	0	0	0	25.09	32.08	32.27	0.41	1.15	22.44	1.4	7.49	0.51	0.25	0.12	0.16	0.73	-0.17	16.61	32.7	22.77	3.83	16.98	2.99	1.8	4.79	4.52	2.26	-0.19	2.84	0.35	8.86
114	26.2083	0	0	0	0	24.89	31.75	31.5	0.41	1.15	22.43	1.4	7.48	0.5	0.24	0.12	0.15	0.73	-0.18	16.44	32.26	22.45	3.82	16.81	2.99	1.8	4.79	4.54	2.26	-0.2	2.85	0.34	8.83
115	26.25	0	0	0	0	24.48	30.8	30.05	0.41	1.16	22.42	1.4	7.45	0.5	0.23	0.11	0.14	0.72	-0.18	16.13	31.03	21.79	3.81	16.44	2.95	1.8	4.76	4.53	2.26	-0.2	2.8	0.31	8.79
116	26.2917	0	0	0	0	24.08	29.63	29.01	0.41	1.14	22.42	1.39	7.42	0.5	0.23	0.1	0.13	0.71	-0.18	15.81	30.06	21.27	3.79	16.02	2.91	1.8	4.74	4.54	2.26	-0.21	2.8	0.29	8.76
117	26.3333	0	0	0	0	23.69	28.86	28.1	0.4	1.13	22.43	1.38	7.41	0.51	0.23	0.1	0.12	0.71	-0.18	15.55	29.43	20.78	3.76	15.73	2.91	1.8	4.71	4.52	2.26	-0.22	2.79	0.28	8.68
118	26.375	0	0	0	0	23.23	28	27.32	0.4	1.13	22.43	1.38	7.39	0.51	0.23	0.09	0.11	0.7	-0.19	15.24	28.54	20.31	3.72	15.43	2.9	1.8	4.69	4.52	2.24	-0.22	2.79	0.28	8.6
119	26.4167	0	0	0	0	22.82	27.06	26.66	0.39	1.13	22.43	1.38	7.38	0.51	0.23	0.08	0.1	0.68	-0.19	15	27.68	19.86	3.68	15.14	2.92	1.8	4.68	4.52	2.21	-0.22	2.79	0.27	8.54
120	26.4583	0	0	0	0	22.4	26.26	26.17	0.39	1.12	22.43	1.38	7.37	0.51	0.24	0.11	0.09	0.68	-0.19	14.76	26.83	19.51	3.66	14.89	2.93	1.8	4.67	4.52	2.17	-0.22	2.79	0.27	8.48
121	26.5	0	0	0	0	21.87	25.51	25.75	0.37	1.12	22.44	1.39	7.36	0.52	0.25	0.11	0.08	0.67	-0.18	14.25	26.07	19.12	3.59	14.68	2.94	1.79	4.61	4.53	2.14	-0.22	2.79	0.33	8.42
122	26.5417	0	0	0	0	21.36	24.61	25.19	0.35	1.11	22.43	1.4	7.31	0.52	0.25	0.11	0.07	0.65	-0.19	13.97	25.2	18.64	3.58	14.41	2.89	1.78	4.61	4.53	2.12	-0.22	2.8	0.3	8.37
123	26.6667	0	0	0	0	20.3	23.02	24.43	0.34	1.1	22.45	1.41	7.3	0.52	0.27	0.13	0.06	0.64	-0.19	13.37	24.64	18.12	3.53	13.79	2.93	1.76	4.61	4.53	2.09	-0.22	2.81	0.31	8.26
124	26.75	0	0	0	0	19.06	21.57	23.68	0.31	1.08	22.48	1.41	7.21	0.51	0.25	0.15	0.06	0.63	-0.18	12.97	23.16	17.22	3.47	13.14	2.95	1.75	4.59	4.52	2.08	-0.19	2.83	0.32	8.08
125	26.8333	0	0	0	0	17.65	19.8	22.9	0.28	1.05	22.48	1.41	7.18	0.51	0.25	0.2	0.05	0.61	-0.18	12.18	21.21	16.34	3.43	12.55	2.87	1.74	4.57	4.53	2.04	-0.2	2.87	0.33	7.91
126	26.9167	0	0	0	0	16.61	18.67	21.83	0.26	1.06	22.49	1.41	7.14	0.51	0.24	0.25	0.04	0.61	-0.18	11.36	19.27	15.59	3.33	11.8	2.9	1.73	4.51	4.52	1.98	-0.21	2.87	0.37	7.7
127	27	0	0	0	0	15.02	16.94	21.05	0.23	1.04	22.49	1.42	7.08	0.51	0.25	0.3	0.04	0.61	-0.18	10.57	17.63	14.1	3.26	11.16	2.92	1.73	4.46	4.52	1.95	-0.2	2.87	0.37	7.58
128	27.0833	0	0	0	0	13.8	15.49	20.23	0.21	1.02	22.47	1.43	7.03	0.51	0.25	0.22	0.05	0.61	-0.18	10	16.14	13.53	3.23	10.21	2.93	1.71	4.4	4.54	1.93	-0.19	2.73	0.37	7.41
129	27.1667	0	0	0	0	12.65	13.98	19.49	0.19	1.01	22.44	1.44	6.96	0.51	0.27	0.14	0.04	0.6	-0.18	9.37	14.69	12.71	3.18	9.51	2.91	1.71	4.37	4.55	1.92	-0.18	2.74	0.36	7.1
130	27.25	0	0	0	0	11.55	12.71	18.73	0.17	0.98	22.42	1.44	6.86	0.51	0.25	0.13	0.03	0.59	-0.18	8.61	13.32	11.93	3.09	8.91	2.89	1.7	4.31	4.55	1.9	-0.18	2.72	0.36	6.93
131	27.3333	0	0	0	0	10.58	11.51	18.01	0.16	0.95	22.38	1.44	6.75	0.5	0.24	0.11	0.02	0.58	-0.19	7.98	12.13	11.15	3.02	8.35	2.85	1.69	4.25	4.55	1.89	-0.2	2.76	0.37	6.74
132	27.4167	0	0	0	0	9.73	10.39	17.37	0.13	0.92	22.29	1.43	6.65	0.5	0.23	0.09	0	0.57	-0.19	7.4	11.01	10.5	2.94	7.77	2.84	1.69	4.2	4.55	1.87	-0.21	2.74	0.36	6.52
133	27.5	0	0	0	0	9.02	9.53	16.73	0.1	0.91	22.24	1.43	6.59	0.5	0.24	0.1	0.01	0.56	-0.19	6.94	10.05	9.88	2.89	7.3	2.83	1.67	4.17	4.55	1.8	-0.22	2.77	0.36	6.36
134	27.6667	0	0	0	0	8.43	8.77	16.18	0.07	0.9	22.17	1.43	6.51	0.51	0.26	0.13	0.01	0.53	-0.2	6.49	9.35	9.35	2.79	6.91	2.82	1.66	4.14	4.55	1.74	-0.22	2.72	0.34	6.14
135	27.8333	0	0	0	0	7.42	7.66	15.26	0	0.85	21.86	1.45	6.36	0.51	0.25	0.13	0	0.64	-0.2	5.78	8.22	8.49	2.71	6.15	2.81	1.65	4.11	4.54	1.69	-0.22	2.67	0.33	5.81
136	28	0	0	0	0	6.66	6.78	14.41	-0.07	0.84	21.67	1.45	6.26	0.52	0.24	0.12	-0.01	0.74	-0.22	5.25	7.3	7.79	2.67	5.59	2.8	1.65	4.11	4.52	1.61	-0.23	2.64	0.35	5.4
137	28.5	0	0	0	0	6.2	6.37	13.66	-0.13	0.8	21.36	1.45	6.05	0.55	0.17	0.14	-0.03	0.72	-0.23	4.84	6.66	7.3	2.63	5.17	2.8	1.64	4.01	4.51	1.55	-0.22	2.64	0.36	5.09
138	29	3.56	0	0	0	5.14	5.22	11.28	-0.23	0.74	20.68	1.45	5.53	0.49	0.23	0.11	-0.08	0.77	-0.22	4.16	5.48	6.32	2.57	4.22	2.81	1.92	3.73	4.45	1.47	-0.27	2.38	0.33	4.28
139	29.5	3.56	0	0	0	4.55	4.55	10.23	-0.28	0.71	20.03	1.47	5.1	0.48	0.24	0.1	-0.1	0.68	-0.23	3.69	4.74	5.61	2.52	3.7	2.8	1.94	3.59	4.34	1.34	-0.25	2.34	0.38	3.7
140	30	2.67	0	0	0	4.1	4.12	9.48	-0.32	0.62	19.54	1.46	4.62	0.48	0.24	0.1	-0.14	0.69	-0.24	3.3	3.97	4.9	2.31	3.29	2.79	1.96	3.43	4.2	1.27	-0.29	2.06	0.38	3.25
141	30.5	2.67	0	0	0	3.8	3.69	8.75	-0.36	0.61	18.78	1.47	4.31	0.51	0.28	0.15	-0.19	0.65	-0.24	3.08	3.84	4.71	2.26	3.02	2.78	2.06	3.29	4.05	1.26	-0.35	2.01	0.41	2.93
142	31	7.38	0	0	0	3.47	3.42	8.31	-0.38	0.57	17.72	1.47	4	0.49	0.26	0.14	-0.19	0.62	-0.24	2.76	3.55	4.28	2.12	2.74	2.78	2.03	3.14	3.89	1.27	-0.3	1.93	0.41	2.63
143	31.5	7.38	0	0	0	3.22	3.16	7.76	-0.4	0.54	17.24	1.46	3.68	0.43	0.26	0.14	-0.2	0.56	-0.25	2.6	3.37	4.1	1.94	2.52	2.79	2.08	2.99	3.7	1.24	-0.43	1.97	0.39	2.37
144	31.6667	7.38	0	0	0	2.95	2.47	7.45	-0.41	0.59	16.66	1.45	3.4	0.69	0.25	0.13	-0.21	0.57	-0.25	2.38	3.11	3.79	1.87	2.32	2.67	2.02	2.88	3.57	1.25	-0.46	2.13	0.39	2.15
